# Supplementary material for: Decoding the codon usage patterns in Y-domain region of hepatitis E viruses
Source: J Genet Eng Biotechnol. 2022 Apr 11;20:56. doi: 10.1186/s43141-022-00319-2 (PMC9001762; doi:10.1186/s43141-022-00319-2)
Supplement: Supplementary file 1 — Additional file 1. [file 43141_2022_319_MOESM1_ESM.xlsx]

## Sheet: Nucleotide Composition
Domain: Data
	T(U)	C	A	G	Total	T-1	C-1	A-1	G-1	Pos #1	T-2	C-2	A-2	G-2	Pos #2	T-3	C-3	A-3	G-3	Pos #3
AF028091	25.9939	31.6514	18.5015	23.8532	654	22.0183	25.2294	22.9358	29.8165	218	27.0642	27.9817	24.7706	20.1835	218	28.8991	41.7431	7.79817	21.5596	218
AF076239	25.9939	31.6514	18.5015	23.8532	654	22.0183	25.2294	22.9358	29.8165	218	27.0642	27.9817	24.7706	20.1835	218	28.8991	41.7431	7.79817	21.5596	218
AF459438	25.2294	32.1101	18.3486	24.3119	654	21.1009	26.1468	22.9358	29.8165	218	26.6055	28.4404	24.7706	20.1835	218	27.9817	41.7431	7.33945	22.9358	218
D10330	25.6881	31.9572	18.3486	24.0061	654	22.4771	24.7706	22.9358	29.8165	218	27.0642	28.8991	24.3119	19.7248	218	27.5229	42.2018	7.79817	22.4771	218
M73218	25.9939	31.4985	18.3486	24.159	654	22.4771	24.7706	22.9358	29.8165	218	27.0642	28.4404	24.3119	20.1835	218	28.4404	41.2844	7.79817	22.4771	218
AF444002	25.3823	32.263	18.3486	24.0061	654	21.1009	26.1468	22.9358	29.8165	218	27.0642	28.4404	24.3119	20.1835	218	27.9817	42.2018	7.79817	22.0183	218
L25547	25.841	31.8043	18.3486	24.0061	654	21.1009	26.1468	22.9358	29.8165	218	27.0642	28.4404	24.3119	20.1835	218	29.3578	40.8257	7.79817	22.0183	218
D11093	25.9939	31.6514	18.5015	23.8532	654	21.5596	25.6881	22.9358	29.8165	218	27.0642	28.4404	24.3119	20.1835	218	29.3578	40.8257	8.25688	21.5596	218
L08816	25.841	31.8043	18.3486	24.0061	654	21.1009	26.1468	22.9358	29.8165	218	27.0642	28.8991	23.8532	20.1835	218	29.3578	40.367	8.25688	22.0183	218
AY230202	26.7584	30.4281	18.0428	24.7706	654	21.5596	25.6881	22.9358	29.8165	218	27.5229	27.9817	24.3119	20.1835	218	31.1927	37.6147	6.88073	24.3119	218
AB480825	27.8287	27.0642	21.1009	24.0061	654	21.5596	24.7706	22.9358	30.7339	218	27.9817	28.4404	24.3119	19.2661	218	33.945	27.9817	16.055	22.0183	218
EF077630	27.9817	26.4526	19.5719	25.9939	654	20.6422	26.1468	22.4771	30.7339	218	27.9817	28.4404	24.3119	19.2661	218	35.3211	24.7706	11.9266	27.9817	218
AJ272108	28.5933	26.2997	20.4893	24.6177	654	22.0183	24.7706	22.4771	30.7339	218	27.9817	28.4404	24.3119	19.2661	218	35.7798	25.6881	14.6789	23.8532	218
AB253420	27.6758	27.9817	18.8073	25.5352	654	20.6422	26.6055	22.0183	30.7339	218	27.9817	28.4404	24.3119	19.2661	218	34.4037	28.8991	10.0917	26.6055	218
AF060669	28.681	27.9141	19.0184	24.3865	652	21.1982	26.7281	21.1982	30.8756	217	28.5714	28.1106	23.9631	19.3548	217	36.2385	28.8991	11.9266	22.9358	218
Avg.	26.6313	30.1692	18.8418	24.3577	653.867	21.505	25.6653	22.6981	30.1315	217.933	27.409	28.3879	24.35	19.8532	217.933	30.9786	36.4526	9.48012	23.0887	218

## Sheet: Info
Data Filename:	ALIGNED ONLY HEV.fas
Data Title:	fasta file
Nucleotide Frequencies
Sites Used:	All selected
All frequencies are given in percent.
