# Supplementary material for: Decoding the codon usage patterns in Y-domain region of hepatitis E viruses
Source: J Genet Eng Biotechnol. 2022 Apr 11;20:56. doi: 10.1186/s43141-022-00319-2 (PMC9001762; doi:10.1186/s43141-022-00319-2)
Supplement: Supplementary file 2 — Additional file 2. [file 43141_2022_319_MOESM2_ESM.xlsx]

## Sheet: Nucleotide Composition
Domain: Data
	T(U)	C	A	G	Total	T-1	C-1	A-1	G-1	Pos #1	T-2	C-2	A-2	G-2	Pos #2	T-3	C-3	A-3	G-3	Pos #3
AB099347	27.8287	26.7584	20.1835	25.2294	654	21.5596	24.7706	22.9358	30.7339	218	27.9817	28.4404	24.3119	19.2661	218	33.945	27.0642	13.3028	25.6881	218
AB193178	27.9817	26.6055	20.1835	25.2294	654	21.5596	24.7706	22.9358	30.7339	218	27.9817	28.4404	24.3119	19.2661	218	34.4037	26.6055	13.3028	25.6881	218
AB080575	27.9817	26.6055	20.1835	25.2294	654	21.5596	24.7706	22.9358	30.7339	218	27.9817	28.4404	24.3119	19.2661	218	34.4037	26.6055	13.3028	25.6881	218
JQ740781	28.7462	27.0642	19.7248	24.4648	654	20.6422	25.6881	22.9358	30.7339	218	28.8991	27.5229	24.3119	19.2661	218	36.6972	27.9817	11.9266	23.3945	218
AB602439	27.5229	28.1346	18.8073	25.5352	654	21.5596	25.2294	22.4771	30.7339	218	27.9817	28.4404	24.3119	19.2661	218	33.0275	30.7339	9.63303	26.6055	218
AB521806	27.6758	27.9817	19.2661	25.0765	654	22.0183	24.7706	22.9358	30.2752	218	27.9817	28.4404	24.3119	19.2661	218	33.0275	30.7339	10.5505	25.6881	218
FJ763142	27.2171	27.5229	18.9602	26.2997	654	21.1009	25.6881	22.4771	30.7339	218	27.9817	28.4404	24.3119	19.2661	218	32.5688	28.4404	10.0917	28.8991	218
AB197674	27.8287	26.9113	19.7248	25.5352	654	20.6422	26.1468	22.4771	30.7339	218	27.9817	28.4404	24.3119	19.2661	218	34.8624	26.1468	12.3853	26.6055	218
HQ634346	27.6758	26.7584	20.3364	25.2294	654	21.1009	25.6881	22.9358	30.2752	218	27.9817	28.4404	24.3119	19.2661	218	33.945	26.1468	13.7615	26.1468	218
AB291964	27.8287	27.8287	18.8073	25.5352	654	20.6422	26.6055	22.0183	30.7339	218	27.9817	28.4404	24.3119	19.2661	218	34.8624	28.4404	10.0917	26.6055	218
HM439284	27.8287	27.0642	18.8073	26.2997	654	21.5596	25.2294	22.4771	30.7339	218	28.4404	27.9817	24.3119	19.2661	218	33.4862	27.9817	9.63303	28.8991	218
AB108537	28.1346	27.0642	19.8777	24.9235	654	21.5596	25.2294	22.4771	30.7339	218	27.9817	28.4404	23.8532	19.7248	218	34.8624	27.5229	13.3028	24.3119	218
AB698654	28.1346	26.9113	18.9602	25.9939	654	21.5596	25.2294	22.4771	30.7339	218	27.9817	28.4404	24.7706	18.8073	218	34.8624	27.0642	9.63303	28.4404	218
AB573435	26.4526	27.6758	18.6544	27.2171	654	22.4771	23.8532	23.3945	30.2752	218	27.5229	28.8991	23.8532	19.7248	218	29.3578	30.2752	8.7156	31.6514	218
AB074918	29.052	27.2171	19.2661	24.4648	654	21.1009	26.6055	21.1009	31.1927	218	28.4404	27.9817	23.8532	19.7248	218	37.6147	27.0642	12.844	22.4771	218
AB630970	29.052	27.2171	18.8073	24.9235	654	21.1009	26.6055	21.1009	31.1927	218	28.4404	27.9817	23.8532	19.7248	218	37.6147	27.0642	11.4679	23.8532	218
AB074920	28.4404	27.6758	19.1131	24.7706	654	20.1835	27.5229	21.1009	31.1927	218	28.4404	27.9817	23.8532	19.7248	218	36.6972	27.5229	12.3853	23.3945	218
AB089824	28.5933	27.9817	18.5015	24.9235	654	20.6422	27.0642	21.1009	31.1927	218	28.4404	27.9817	23.8532	19.7248	218	36.6972	28.8991	10.5505	23.8532	218
HQ389543	28.7462	27.8287	18.1957	25.2294	654	21.5596	26.1468	21.1009	31.1927	218	28.4404	27.9817	23.8532	19.7248	218	36.2385	29.3578	9.63303	24.7706	218
HQ709170	28.7462	27.8287	18.1957	25.2294	654	21.5596	26.1468	21.1009	31.1927	218	28.4404	27.9817	23.8532	19.7248	218	36.2385	29.3578	9.63303	24.7706	218
JQ679014	28.5933	27.9817	17.8899	25.5352	654	21.1009	26.6055	20.6422	31.6514	218	28.4404	27.9817	23.8532	19.7248	218	36.2385	29.3578	9.17431	25.2294	218
JQ679013	28.7462	27.8287	18.1957	25.2294	654	21.5596	26.1468	21.1009	31.1927	218	28.4404	27.9817	23.8532	19.7248	218	36.2385	29.3578	9.63303	24.7706	218
AB291963	28.7462	27.0642	18.9602	25.2294	654	21.5596	26.1468	20.6422	31.6514	218	28.4404	27.9817	23.3945	20.1835	218	36.2385	27.0642	12.844	23.8532	218
AB630971	27.9817	28.4404	18.5015	25.0765	654	21.1009	26.6055	21.1009	31.1927	218	28.4404	27.9817	23.8532	19.7248	218	34.4037	30.7339	10.5505	24.3119	218
AB189073	27.2171	28.7462	18.8073	25.2294	654	21.5596	26.1468	21.1009	31.1927	218	28.4404	27.9817	23.8532	19.7248	218	31.6514	32.1101	11.4679	24.7706	218
AB189075	27.2171	28.7462	18.8073	25.2294	654	21.5596	26.1468	21.1009	31.1927	218	28.4404	27.9817	23.8532	19.7248	218	31.6514	32.1101	11.4679	24.7706	218
AB369691	28.2875	28.1346	19.1131	24.4648	654	22.0183	25.6881	21.1009	31.1927	218	28.4404	27.9817	23.8532	19.7248	218	34.4037	30.7339	12.3853	22.4771	218
AP003430	28.4404	27.8287	19.2661	24.4648	654	22.4771	25.2294	21.1009	31.1927	218	28.4404	27.9817	23.8532	19.7248	218	34.4037	30.2752	12.844	22.4771	218
AB291962	26.4526	29.9694	19.419	24.159	654	19.7248	27.9817	21.1009	31.1927	218	28.4404	27.9817	23.8532	19.7248	218	31.1927	33.945	13.3028	21.5596	218
AB437318	28.5933	27.6758	18.5015	25.2294	654	22.4771	25.2294	21.1009	31.1927	218	28.4404	27.9817	23.8532	19.7248	218	34.8624	29.8165	10.5505	24.7706	218
EU495148	27.37	27.8287	20.4893	24.3119	654	21.1009	25.6881	22.0183	31.1927	218	28.4404	27.9817	23.8532	19.7248	218	32.5688	29.8165	15.5963	22.0183	218
FJ956757	26.7584	28.2875	20.4893	24.4648	654	22.0183	24.7706	22.0183	31.1927	218	28.4404	27.9817	23.8532	19.7248	218	29.8165	32.1101	15.5963	22.4771	218
KC163335	28.4404	26.9113	19.2661	25.3823	654	21.5596	25.6881	22.0183	30.7339	218	27.9817	28.4404	24.3119	19.2661	218	35.7798	26.6055	11.4679	26.1468	218
FJ653660	28.4404	26.6055	21.2538	23.7003	654	21.5596	25.2294	22.0183	31.1927	218	28.4404	27.9817	23.8532	19.7248	218	35.3211	26.6055	17.8899	20.1835	218
JQ013795	26.6055	29.2049	19.2661	24.9235	654	21.1009	25.6881	22.0183	31.1927	218	28.4404	27.9817	23.8532	19.7248	218	30.2752	33.945	11.9266	23.8532	218
AB220979	27.6758	27.6758	20.6422	24.0061	654	21.5596	24.7706	22.9358	30.7339	218	27.9817	28.4404	24.3119	19.2661	218	33.4862	29.8165	14.6789	22.0183	218
AB220977	27.8287	27.5229	20.6422	24.0061	654	21.5596	24.7706	22.9358	30.7339	218	27.9817	28.4404	24.3119	19.2661	218	33.945	29.3578	14.6789	22.0183	218
AB220973	27.8287	27.0642	21.1009	24.0061	654	21.5596	24.7706	22.9358	30.7339	218	27.9817	28.4404	24.3119	19.2661	218	33.945	27.9817	16.055	22.0183	218
DQ459342	24.9235	32.5688	18.3486	24.159	654	22.0183	25.6881	22.4771	29.8165	218	27.0642	28.4404	24.3119	20.1835	218	25.6881	43.578	8.25688	22.4771	218
LC225387	25.0765	32.1101	17.5841	25.2294	654	21.1009	26.1468	22.9358	29.8165	218	27.0642	28.4404	24.3119	20.1835	218	27.0642	41.7431	5.50459	25.6881	218
AB850879	26.7584	28.4404	21.1009	23.7003	654	21.5596	25.2294	22.0183	31.1927	218	28.4404	27.9817	23.8532	19.7248	218	30.2752	32.1101	17.4312	20.1835	218
FJ457024	24.7706	32.4159	18.5015	24.3119	654	21.1009	26.1468	23.3945	29.3578	218	27.5229	27.5229	24.3119	20.6422	218	25.6881	43.578	7.79817	22.9358	218
AB200239	27.8714	26.6462	20.3675	25.1149	653	21.5596	24.7706	22.9358	30.7339	218	27.9817	28.4404	24.3119	19.2661	218	34.1014	26.7281	13.8249	25.3456	217
AP003430.	28.4404	27.8287	19.2661	24.4648	654	22.4771	25.2294	21.1009	31.1927	218	28.4404	27.9817	23.8532	19.7248	218	34.4037	30.2752	12.844	22.4771	218
KC492825	25.9939	28.4404	19.8777	25.6881	654	20.6422	26.1468	22.4771	30.7339	218	27.9817	28.4404	24.3119	19.2661	218	29.3578	30.7339	12.844	27.0642	218
LC314158	25.3823	31.8043	17.4312	25.3823	654	21.1009	26.1468	22.9358	29.8165	218	27.0642	28.4404	24.3119	20.1835	218	27.9817	40.8257	5.04587	26.1468	218
AB091395	27.8714	26.6462	20.3675	25.1149	653	21.5596	24.7706	22.9358	30.7339	218	27.9817	28.4404	24.3119	19.2661	218	34.1014	26.7281	13.8249	25.3456	217
Avg.	27.6549	28.0225	19.3194	25.0033	653.957	21.4035	25.6881	22.0574	30.8511	218	28.1476	28.1866	24.0777	19.5881	218	33.4147	30.1933	11.8216	24.5705	217.957

## Sheet: Info
Data Filename:	aligned file new humans.fas
Data Title:	fasta file
Nucleotide Frequencies
Sites Used:	All selected
All frequencies are given in percent.
