# Supplementary material for: Decoding the codon usage patterns in Y-domain region of hepatitis E viruses
Source: J Genet Eng Biotechnol. 2022 Apr 11;20:56. doi: 10.1186/s43141-022-00319-2 (PMC9001762; doi:10.1186/s43141-022-00319-2)
Supplement: Supplementary file 3 — Additional file 3. [file 43141_2022_319_MOESM3_ESM.xlsx]

## Sheet: Nucleotide Composition
Domain: Data
	T(U)	C	A	G	Total	T-1	C-1	A-1	G-1	Pos #1	T-2	C-2	A-2	G-2	Pos #2	T-3	C-3	A-3	G-3	Pos #3
JQ013791	26.9113	30.7339	19.5719	22.7829	654	21.1009	27.0642	22.4771	29.3578	218	27.9817	28.4404	23.8532	19.7248	218	31.6514	36.6972	12.3853	19.2661	218
JX565469	26.9113	30.7339	17.4312	24.9235	654	20.6422	26.6055	22.0183	30.7339	218	28.4404	28.8991	22.9358	19.7248	218	31.6514	36.6972	7.33945	24.3119	218
AB740221	28.5933	28.8991	18.0428	24.4648	654	20.1835	27.5229	21.5596	30.7339	218	29.3578	27.9817	22.9358	19.7248	218	36.2385	31.1927	9.63303	22.9358	218
GU937805	28.7462	29.052	17.8899	24.3119	654	19.7248	27.5229	21.5596	31.1927	218	28.8991	28.4404	22.9358	19.7248	218	37.6147	31.1927	9.17431	22.0183	218
JX121233	29.052	28.7462	17.8899	24.3119	654	20.1835	27.0642	21.5596	31.1927	218	28.8991	28.4404	22.9358	19.7248	218	38.0734	30.7339	9.17431	22.0183	218
JX109834	29.2049	28.5933	17.8899	24.3119	654	20.1835	27.0642	21.5596	31.1927	218	29.3578	27.9817	22.9358	19.7248	218	38.0734	30.7339	9.17431	22.0183	218
JQ768461	29.2049	28.5933	17.8899	24.3119	654	20.1835	27.0642	21.5596	31.1927	218	29.3578	27.9817	22.9358	19.7248	218	38.0734	30.7339	9.17431	22.0183	218
AB740220	26.2997	31.0398	17.737	24.9235	654	20.6422	26.6055	22.0183	30.7339	218	29.3578	27.5229	22.9358	20.1835	218	28.8991	38.9908	8.25688	23.8532	218
FJ906895	25.0765	31.9572	18.8073	24.159	654	20.6422	26.6055	22.0183	30.7339	218	29.3578	27.5229	22.9358	20.1835	218	25.2294	41.7431	11.4679	21.5596	218
Avg.	27.7778	29.8165	18.1278	24.2779	654	20.3874	27.0133	21.8145	30.7849	218	29.001	28.1346	23.0377	19.8267	218	33.945	34.3017	9.53109	22.2222	218

## Sheet: Info
Data Filename:	RABBIT ALIGNED FILE.fas
Data Title:	fasta file
Nucleotide Frequencies
Sites Used:	All selected
All frequencies are given in percent.
