# Supplementary material for: Decoding the codon usage patterns in Y-domain region of hepatitis E viruses
Source: J Genet Eng Biotechnol. 2022 Apr 11;20:56. doi: 10.1186/s43141-022-00319-2 (PMC9001762; doi:10.1186/s43141-022-00319-2)
Supplement: Supplementary file 4 — Additional file 4. [file 43141_2022_319_MOESM4_ESM.xlsx]

## Sheet: Nucleotide Composition
Domain: Data
	T(U)	C	A	G	Total	T-1	C-1	A-1	G-1	Pos #1	T-2	C-2	A-2	G-2	Pos #2	T-3	C-3	A-3	G-3	Pos #3
AB591733	27.9817	28.4404	18.5015	25.0765	654	22.0183	25.6881	21.1009	31.1927	218	28.4404	27.9817	23.8532	19.7248	218	33.4862	31.6514	10.5505	24.3119	218
AB236320	28.1346	28.1346	18.5015	25.2294	654	21.5596	26.1468	21.1009	31.1927	218	28.4404	27.9817	23.8532	19.7248	218	34.4037	30.2752	10.5505	24.7706	218
AB591734	27.2171	28.2875	19.1131	25.3823	654	21.1009	26.1468	21.5596	31.1927	218	28.4404	27.9817	23.8532	19.7248	218	32.1101	30.7339	11.9266	25.2294	218
Avg.	27.7778	28.2875	18.7054	25.2294	654	21.5596	25.9939	21.2538	31.1927	218	28.4404	27.9817	23.8532	19.7248	218	33.3333	30.8869	11.0092	24.7706	218

## Sheet: Info
Data Filename:	MONGOOSE ALIGNED FILE.fas
Data Title:	fasta file
Nucleotide Frequencies
Sites Used:	All selected
All frequencies are given in percent.
