# Supplementary material for: Decoding the codon usage patterns in Y-domain region of hepatitis E viruses
Source: J Genet Eng Biotechnol. 2022 Apr 11;20:56. doi: 10.1186/s43141-022-00319-2 (PMC9001762; doi:10.1186/s43141-022-00319-2)
Supplement: Supplementary file 5 — Additional file 5. [file 43141_2022_319_MOESM5_ESM.xlsx]

## Sheet: Nucleotide Composition
Domain: Data
	T(U)	C	A	G	Total	T-1	C-1	A-1	G-1	Pos #1	T-2	C-2	A-2	G-2	Pos #2	T-3	C-3	A-3	G-3	Pos #3
AY575859/Swine hev prototype	28.8991	27.6758	18.6544	24.7706	654	20.6422	27.0642	21.1009	31.1927	218	28.4404	27.9817	23.8532	19.7248	218	37.6147	27.9817	11.0092	23.3945	218
HM152568/Swine	28.2875	26.9113	20.0306	24.7706	654	21.5596	25.2294	22.4771	30.7339	218	27.9817	28.4404	24.3119	19.2661	218	35.3211	27.0642	13.3028	24.3119	218
JN906976/ Swine	27.6758	27.5229	20.6422	24.159	654	22.0183	24.7706	22.0183	31.1927	218	28.4404	27.9817	23.8532	19.7248	218	32.5688	29.8165	16.055	21.5596	218
EU360977/Pig	26.4526	29.5107	19.419	24.6177	654	21.1009	25.6881	22.0183	31.1927	218	28.4404	27.9817	23.8532	19.7248	218	29.8165	34.8624	12.3853	22.9358	218
EU723512/ Domestic pig	27.6758	27.9817	19.7248	24.6177	654	21.5596	25.2294	22.4771	30.7339	218	28.4404	27.9817	23.8532	19.7248	218	33.0275	30.7339	12.844	23.3945	218
FJ426404/Swine	29.052	27.37	19.1131	24.4648	654	21.5596	26.1468	21.1009	31.1927	218	28.4404	27.9817	23.8532	19.7248	218	37.156	27.9817	12.3853	22.4771	218
EU723512/Swine	27.6758	27.9817	19.7248	24.6177	654	21.5596	25.2294	22.4771	30.7339	218	28.4404	27.9817	23.8532	19.7248	218	33.0275	30.7339	12.844	23.3945	218
FJ610232/Swine	27.9817	27.0642	20.0306	24.9235	654	21.5596	25.2294	22.4771	30.7339	218	27.9817	28.4404	24.3119	19.2661	218	34.4037	27.5229	13.3028	24.7706	218
DQ450072/Swine	26.9113	27.8287	19.5719	25.6881	654	21.5596	25.2294	22.4771	30.7339	218	27.5229	28.4404	24.7706	19.2661	218	31.6514	29.8165	11.4679	27.0642	218
GU206559/Swine	29.6636	25.0765	20.3364	24.9235	654	22.0183	24.7706	22.4771	30.7339	218	27.9817	28.4404	24.3119	19.2661	218	38.9908	22.0183	14.2202	24.7706	218
AY723745/Swine	28.1346	27.37	18.9602	25.5352	654	20.6422	26.6055	22.0183	30.7339	218	27.9817	28.4404	24.3119	19.2661	218	35.7798	27.0642	10.5505	26.6055	218
EF570133/Swine	27.9817	27.5229	18.8073	25.6881	654	22.0183	24.7706	22.4771	30.7339	218	27.9817	28.4404	24.3119	19.2661	218	33.945	29.3578	9.63303	27.0642	218
LC260517/	27.8287	27.5229	20.1835	24.4648	654	20.6422	27.0642	21.1009	31.1927	218	28.4404	27.9817	23.8532	19.7248	218	34.4037	27.5229	15.5963	22.4771	218
FJ52783	27.37	28.5933	18.9602	25.0765	654	21.1009	26.6055	21.1009	31.1927	218	28.4404	27.9817	23.8532	19.7248	218	32.5688	31.1927	11.9266	24.3119	218
AB290313	25.5352	29.9694	19.8777	24.6177	654	21.5596	25.2294	22.0183	31.1927	218	28.4404	27.9817	23.8532	19.7248	218	26.6055	36.6972	13.7615	22.9358	218
GU119960	26.9525	27.5651	19.2956	26.1868	653	22.0183	24.7706	22.0183	31.1927	218	27.6498	28.5714	23.9631	19.8157	217	31.1927	29.3578	11.9266	27.5229	218
JQ953664	26.1468	29.8165	18.6544	25.3823	654	21.1009	26.6055	21.1009	31.1927	218	28.4404	27.9817	23.8532	19.7248	218	28.8991	34.8624	11.0092	25.2294	218
JQ953666	26.4526	28.7462	20.3364	24.4648	654	20.6422	26.1468	22.0183	31.1927	218	28.4404	27.9817	23.8532	19.7248	218	30.2752	32.1101	15.1376	22.4771	218
JQ953665	26.7584	29.3578	19.5719	24.3119	654	20.1835	26.6055	22.4771	30.7339	218	28.4404	27.9817	23.8532	19.7248	218	31.6514	33.4862	12.3853	22.4771	218
AB481229	27.6758	29.2049	18.0428	25.0765	654	20.6422	27.0642	21.1009	31.1927	218	28.4404	27.9817	23.8532	19.7248	218	33.945	32.5688	9.17431	24.3119	218
AB481227	27.2588	27.4119	20.3675	24.9617	653	21.1009	25.2294	22.9358	30.7339	218	27.9817	28.4404	24.3119	19.2661	218	32.7189	28.5714	13.8249	24.8848	217
EU676172	26.2997	29.052	19.419	25.2294	654	20.6422	26.1468	22.4771	30.7339	218	27.9817	28.4404	24.3119	19.2661	218	30.2752	32.5688	11.4679	25.6881	218
Avg.	27.4851	28.0481	19.5329	24.934	653.909	21.2469	25.7923	21.9975	30.9633	218	28.2169	28.1752	24.0459	19.562	217.955	32.9927	30.1773	12.5547	24.2753	217.955

## Sheet: Info
Data Filename:	SWINE ALIGNED FILE.fas
Data Title:	fasta file
Nucleotide Frequencies
Sites Used:	All selected
All frequencies are given in percent.
