# Supplementary material for: Decoding the codon usage patterns in Y-domain region of hepatitis E viruses
Source: J Genet Eng Biotechnol. 2022 Apr 11;20:56. doi: 10.1186/s43141-022-00319-2 (PMC9001762; doi:10.1186/s43141-022-00319-2)
Supplement: Supplementary file 6 — Additional file 6. [file 43141_2022_319_MOESM6_ESM.xlsx]

## Sheet: Nucleotide Composition
Domain: Data
	T(U)	C	A	G	Total	T-1	C-1	A-1	G-1	Pos #1	T-2	C-2	A-2	G-2	Pos #2	T-3	C-3	A-3	G-3	Pos #3
JF915746/Wild boar	27.6758	27.5229	19.2661	25.5352	654	22.4771	24.3119	22.4771	30.7339	218	27.9817	28.4404	24.3119	19.2661	218	32.5688	29.8165	11.0092	26.6055	218
AB602441/Wild boar	25.2294	29.6636	18.3486	26.7584	654	20.1835	25.6881	22.9358	31.1927	218	27.5229	28.4404	24.3119	19.7248	218	27.9817	34.8624	7.79817	29.3578	218
AB856243/Wild boar	26.4526	28.4404	19.5719	25.5352	654	21.1009	24.7706	23.3945	30.7339	218	27.9817	28.4404	23.3945	20.1835	218	30.2752	32.1101	11.9266	25.6881	218
AB573435/Wild boar	26.4526	27.6758	18.6544	27.2171	654	22.4771	23.8532	23.3945	30.2752	218	27.5229	28.8991	23.8532	19.7248	218	29.3578	30.2752	8.7156	31.6514	218
MT840367/Wild boar/2019	25.268	30.6279	18.9893	25.1149	653	20.6422	26.1468	22.0183	31.1927	218	28.4404	27.9817	23.8532	19.7248	218	26.7281	37.788	11.0599	24.424	217
MT840366/Wild boar/2019	28.1346	27.6758	18.6544	25.5352	654	20.1835	27.0642	21.5596	31.1927	218	28.4404	27.9817	23.8532	19.7248	218	35.7798	27.9817	10.5505	25.6881	218
MT840365/Wild boar/	27.0642	28.5933	20.1835	24.159	654	21.1009	25.6881	22.0183	31.1927	218	28.4404	27.9817	23.8532	19.7248	218	31.6514	32.1101	14.6789	21.5596	218
MT840364/Wild boar	28.5276	27.1472	19.1718	25.1534	652	21.1982	25.8065	21.659	31.3364	217	28.4404	27.9817	23.8532	19.7248	218	35.9447	27.6498	11.9816	24.424	217
MT840363/Wild boar	25.5352	30.581	18.9602	24.9235	654	20.6422	26.1468	22.0183	31.1927	218	28.4404	27.9817	23.8532	19.7248	218	27.5229	37.6147	11.0092	23.8532	218
MT840362/Wild boar	27.8287	27.5229	19.2661	25.3823	654	20.6422	27.0642	21.1009	31.1927	218	28.4404	27.9817	23.8532	19.7248	218	34.4037	27.5229	12.844	25.2294	218
MT840360./Wild boar	27.8287	27.5229	19.2661	25.3823	654	20.6422	27.0642	21.1009	31.1927	218	28.4404	27.9817	23.8532	19.7248	218	34.4037	27.5229	12.844	25.2294	218
MT840359/Wild boar	27.8287	27.5229	19.2661	25.3823	654	20.6422	27.0642	21.1009	31.1927	218	28.4404	27.9817	23.8532	19.7248	218	34.4037	27.5229	12.844	25.2294	218
AB189070/Wild boar	27.37	28.5933	18.8073	25.2294	654	21.5596	26.1468	21.1009	31.1927	218	28.4404	27.9817	23.8532	19.7248	218	32.1101	31.6514	11.4679	24.7706	218
Avg.	27.0149	28.3916	19.1081	25.4854	653.769	21.0378	25.9089	21.9908	31.0625	217.923	28.2287	28.1581	23.8885	19.7248	218	31.7797	31.1088	11.4407	25.6709	217.846

## Sheet: Info
Data Filename:	Alined wild boar file.fas
Data Title:	fasta file
Nucleotide Frequencies
Sites Used:	All selected
All frequencies are given in percent.
