# Supplementary material for: Decoding the codon usage patterns in Y-domain region of hepatitis E viruses
Source: J Genet Eng Biotechnol. 2022 Apr 11;20:56. doi: 10.1186/s43141-022-00319-2 (PMC9001762; doi:10.1186/s43141-022-00319-2)
Supplement: Supplementary file 7 — Additional file 7. [file 43141_2022_319_MOESM7_ESM.xlsx]

## Sheet: Nucleotide Composition
Domain: Data
	T(U)	C	A	G	Total	T-1	C-1	A-1	G-1	Pos #1	T-2	C-2	A-2	G-2	Pos #2	T-3	C-3	A-3	G-3	Pos #3
KX387867/China: Xinjiang/Camelus bactrianus	28.8991	28.5933	18.3486	24.159	654	21.1009	24.7706	22.4771	31.6514	218	27.9817	27.5229	23.8532	20.6422	218	37.6147	33.4862	8.7156	20.1835	218
KX387865//Camelus bactrianus	30.8282	26.5337	18.2515	24.3865	652	21.1009	24.7706	22.4771	31.6514	218	28.2407	26.8519	24.0741	20.8333	216	43.1193	27.9817	8.25688	20.6422	218
KX387866/Camelus bactrianus	29.6636	28.2875	18.3486	23.7003	654	20.6422	25.2294	22.9358	31.1927	218	27.9817	28.4404	23.8532	19.7248	218	40.367	31.1927	8.25688	20.1835	218
KJ496143/Camelus dromedarius	26.9113	27.37	19.7248	25.9939	654	21.1009	24.7706	22.4771	31.6514	218	27.9817	28.4404	23.3945	20.1835	218	31.6514	28.8991	13.3028	26.1468	218
KJ496144/Camelus dromedarius	27.0642	27.5229	19.8777	25.5352	654	21.5596	24.3119	22.9358	31.1927	218	27.9817	28.4404	23.3945	20.1835	218	31.6514	29.8165	13.3028	25.2294	218
Avg.	28.672	27.6622	18.9106	24.7552	653.6	21.1009	21.1009	22.6606	31.4679	218	28.0331	27.9412	23.7132	20.3125	217.6	36.8807	30.2752	10.367	22.4771	218

## Sheet: Info
Data Filename:	Aligned file Camels.fas
Data Title:	fasta file
Nucleotide Frequencies
Sites Used:	All selected
All frequencies are given in percent.
