# Supplementary material for: Decoding the codon usage patterns in Y-domain region of hepatitis E viruses
Source: J Genet Eng Biotechnol. 2022 Apr 11;20:56. doi: 10.1186/s43141-022-00319-2 (PMC9001762; doi:10.1186/s43141-022-00319-2)
Supplement: Supplementary file 8 — Additional file 8. [file 43141_2022_319_MOESM8_ESM.xlsx]

## Sheet: Nucleotide Composition
Domain: Data
	T(U)	C	A	G	Total	T-1	C-1	A-1	G-1	Pos #1	T-2	C-2	A-2	G-2	Pos #2	T-3	C-3	A-3	G-3	Pos #3
MH410174.1/Macaca	29.5107	28.2875	18.9602	23.2416	654	21.1009	24.7706	22.4771	31.6514	218	27.9817	27.5229	23.8532	20.6422	218	39.4495	32.5688	10.5505	17.4312	218
MH410175/Macaca fascicularis	29.5107	28.2875	18.9602	23.2416	654	21.1009	24.7706	22.4771	31.6514	218	27.9817	27.5229	23.8532	20.6422	218	39.4495	32.5688	10.5505	17.4312	218
MH410176/Macaca	29.5107	28.2875	18.9602	23.2416	654	21.1009	24.7706	22.4771	31.6514	218	27.9817	27.5229	23.8532	20.6422	218	39.4495	32.5688	10.5505	17.4312	218
Avg.	29.5107	28.2875	18.9602	23.2416	654	21.1009	24.7706	22.4771	31.6514	218	27.9817	27.5229	23.8532	20.6422	218	39.4495	32.5688	10.5505	17.4312	218

## Sheet: Info
Data Filename:	Aligned Macaca.fas
Data Title:	fasta file
Nucleotide Frequencies
Sites Used:	All selected
All frequencies are given in percent.
