# Supplementary material for: Decoding the codon usage patterns in Y-domain region of hepatitis E viruses
Source: J Genet Eng Biotechnol. 2022 Apr 11;20:56. doi: 10.1186/s43141-022-00319-2 (PMC9001762; doi:10.1186/s43141-022-00319-2)
Supplement: Supplementary file 9 — Additional file 9. [file 43141_2022_319_MOESM9_ESM.xlsx]

## Sheet: Codon Usage
All frequencies are averages over all taxa.
Relative synonymous codon usage is given in parentheses following the codon frequency
Domain: Data
Codon	Count	RSCU	Codon	Count	RSCU	Codon	Count	RSCU	Codon	Count	RSCU
UUU(F)	5.2	1.16	UCU(S)	3.2	1.19	UAU(Y)	5.5	0.91	UGU(C)	0.7	0.29
UUC(F)	3.8	0.84	UCC(S)	5.8	2.15	UAC(Y)	6.5	1.09	UGC(C)	4.3	1.71
UUA(L)	1.3	0.39	UCA(S)	2.2	0.81	UAA(*)	0	0	UGA(*)	0	0
UUG(L)	2.6	0.81	UCG(S)	2	0.74	UAG(*)	0	0	UGG(W)	3.8	1
CUU(L)	5.5	1.7	CCU(P)	5	1.66	CAU(H)	4.2	1.2	CGU(R)	5.5	1.88
CUC(L)	6.1	1.91	CCC(P)	2.4	0.8	CAC(H)	2.8	0.8	CGC(R)	4.8	1.65
CUA(L)	1.2	0.37	CCA(P)	2.6	0.86	CAA(Q)	1.1	0.36	CGA(R)	0.9	0.3
CUG(L)	2.6	0.81	CCG(P)	2.1	0.69	CAG(Q)	5.2	1.64	CGG(R)	3.9	1.35
AUU(I)	4.6	1.19	ACU(T)	5.3	1.12	AAU(N)	1.6	0.87	AGU(S)	1.6	0.59
AUC(I)	4.8	1.24	ACC(T)	8.8	1.87	AAC(N)	2.1	1.13	AGC(S)	1.4	0.52
AUA(I)	2.2	0.57	ACA(T)	2.5	0.54	AAA(K)	0.7	0.23	AGA(R)	1	0.34
AUG(M)	3.7	1	ACG(T)	2.2	0.47	AAG(K)	5.5	1.77	AGG(R)	1.4	0.48
GUU(V)	5.5	1.37	GCU(A)	5.9	1.33	GAU(D)	3.9	0.98	GGU(G)	4.3	1.24
GUC(V)	6.4	1.59	GCC(A)	9	2.02	GAC(D)	4.1	1.02	GGC(G)	6.3	1.79
GUA(V)	0.4	0.1	GCA(A)	1.9	0.43	GAA(E)	1.8	0.37	GGA(G)	0.8	0.23
GUG(V)	3.8	0.94	GCG(A)	0.9	0.21	GAG(E)	7.9	1.63	GGG(G)	2.6	0.74
Average# codons=218

## Sheet: Info
Codon Usage
Codon Table
Codons Used	All Selected
No. of sequences used	TotalSeqs
Sequences used
AF028091
AF076239
AF459438
D10330
M73218
AF444002
L25547
D11093
L08816
AY230202
AB480825
EF077630
AJ272108
AB253420
AF060669
