# Supplementary material for: Decoding the codon usage patterns in Y-domain region of hepatitis E viruses
Source: J Genet Eng Biotechnol. 2022 Apr 11;20:56. doi: 10.1186/s43141-022-00319-2 (PMC9001762; doi:10.1186/s43141-022-00319-2)
Supplement: Supplementary file 10 — Additional file 10. [file 43141_2022_319_MOESM10_ESM.xlsx]

## Sheet: Codon Usage
All frequencies are averages over all taxa.
Relative synonymous codon usage is given in parentheses following the codon frequency
Domain: Data
Codon	Count	RSCU	Codon	Count	RSCU	Codon	Count	RSCU	Codon	Count	RSCU
UUU(F)	6.6	1.48	UCU(S)	4.7	1.72	UAU(Y)	5.9	0.99	UGU(C)	1.7	0.67
UUC(F)	2.4	0.52	UCC(S)	4	1.48	UAC(Y)	6	1.01	UGC(C)	3.3	1.33
UUA(L)	0.9	0.28	UCA(S)	2.4	0.89	UAA(*)	0	0	UGA(*)	0	0
UUG(L)	2.5	0.77	UCG(S)	2.1	0.79	UAG(*)	0	0	UGG(W)	4	1
CUU(L)	6	1.86	CCU(P)	4.3	1.44	CAU(H)	4.7	1.34	CGU(R)	6	2.16
CUC(L)	5.4	1.66	CCC(P)	2.3	0.78	CAC(H)	2.3	0.66	CGC(R)	3.7	1.35
CUA(L)	1	0.29	CCA(P)	2.6	0.88	CAA(Q)	0.9	0.27	CGA(R)	1	0.34
CUG(L)	3.7	1.13	CCG(P)	2.7	0.9	CAG(Q)	6	1.73	CGG(R)	3.4	1.22
AUU(I)	4.6	1.12	ACU(T)	6.2	1.5	AAU(N)	1.5	0.99	AGU(S)	1.4	0.51
AUC(I)	4.5	1.09	ACC(T)	5.2	1.27	AAC(N)	1.6	1.01	AGC(S)	1.6	0.6
AUA(I)	3.3	0.79	ACA(T)	3.5	0.85	AAA(K)	2.6	0.8	AGA(R)	0.8	0.3
AUG(M)	4	1	ACG(T)	1.6	0.38	AAG(K)	3.9	1.2	AGG(R)	1.8	0.64
GUU(V)	5.3	1.29	GCU(A)	4.8	0.98	GAU(D)	4.1	1.03	GGU(G)	4.9	1.4
GUC(V)	5.3	1.3	GCC(A)	7.9	1.59	GAC(D)	3.9	0.97	GGC(G)	6.3	1.8
GUA(V)	1	0.25	GCA(A)	3.4	0.68	GAA(E)	1.7	0.38	GGA(G)	0.7	0.19
GUG(V)	4.8	1.17	GCG(A)	3.7	0.75	GAG(E)	7.3	1.62	GGG(G)	2.2	0.62
Average# codons=218

## Sheet: Info
Codon Usage
Codon Table
Codons Used	All Selected
No. of sequences used	TotalSeqs
Sequences used
AB099347
AB193178
AB080575
JQ740781
AB602439
AB521806
FJ763142
AB197674
HQ634346
AB291964
HM439284
AB108537
AB698654
AB573435
AB074918
AB630970
AB074920
AB089824
HQ389543
HQ709170
JQ679014
JQ679013
AB291963
AB630971
AB189073
AB189075
AB369691
AP003430
AB291962
AB437318
EU495148
FJ956757
KC163335
FJ653660
JQ013795
AB220979
AB220977
AB220973
DQ459342
LC225387
AB850879
FJ457024
AB200239
AP003430.
KC492825
LC314158
AB091395
