# Supplementary material for: Decoding the codon usage patterns in Y-domain region of hepatitis E viruses
Source: J Genet Eng Biotechnol. 2022 Apr 11;20:56. doi: 10.1186/s43141-022-00319-2 (PMC9001762; doi:10.1186/s43141-022-00319-2)
Supplement: Supplementary file 11 — Additional file 11. [file 43141_2022_319_MOESM11_ESM.xlsx]

## Sheet: Codon Usage
All frequencies are averages over all taxa.
Relative synonymous codon usage is given in parentheses following the codon frequency
Domain: Data
Codon	Count	RSCU	Codon	Count	RSCU	Codon	Count	RSCU	Codon	Count	RSCU
UUU(F)	7	1.3	UCU(S)	4.6	1.72	UAU(Y)	5.2	1.02	UGU(C)	1.1	0.43
UUC(F)	3.8	0.7	UCC(S)	2.6	0.97	UAC(Y)	5	0.98	UGC(C)	4.1	1.57
UUA(L)	0.6	0.17	UCA(S)	2.4	0.92	UAA(*)	0	0	UGA(*)	0	0
UUG(L)	0.8	0.24	UCG(S)	3.3	1.26	UAG(*)	0	0	UGG(W)	4	1
CUU(L)	8	2.45	CCU(P)	2.8	0.92	CAU(H)	4.1	1.17	CGU(R)	5.4	1.92
CUC(L)	6	1.84	CCC(P)	4.7	1.54	CAC(H)	2.9	0.83	CGC(R)	7	2.47
CUA(L)	0.2	0.07	CCA(P)	1.7	0.55	CAA(Q)	0.2	0.07	CGA(R)	0.7	0.24
CUG(L)	4	1.23	CCG(P)	3	0.99	CAG(Q)	6.3	1.93	CGG(R)	1.9	0.67
AUU(I)	5.8	1.36	ACU(T)	5.6	1.32	AAU(N)	1.4	0.96	AGU(S)	1	0.38
AUC(I)	4.9	1.15	ACC(T)	6.2	1.48	AAC(N)	1.6	1.04	AGC(S)	2	0.76
AUA(I)	2.1	0.5	ACA(T)	3.2	0.77	AAA(K)	3.9	1.3	AGA(R)	0	0
AUG(M)	4	1	ACG(T)	1.8	0.42	AAG(K)	2.1	0.7	AGG(R)	2	0.71
GUU(V)	4.2	1.05	GCU(A)	6.8	1.39	GAU(D)	5.2	1.34	GGU(G)	5.8	1.65
GUC(V)	6.7	1.66	GCC(A)	6.8	1.39	GAC(D)	2.6	0.66	GGC(G)	8.1	2.32
GUA(V)	0.9	0.22	GCA(A)	1.6	0.32	GAA(E)	3.2	0.67	GGA(G)	0.1	0.03
GUG(V)	4.3	1.08	GCG(A)	4.4	0.91	GAG(E)	6.4	1.33	GGG(G)	0	0
Average# codons=218

## Sheet: Info
Codon Usage
Codon Table
Codons Used	All Selected
No. of sequences used	TotalSeqs
Sequences used
JQ013791
JX565469
AB740221
GU937805
JX121233
JX109834
JQ768461
AB740220
FJ906895
