# Supplementary material for: Decoding the codon usage patterns in Y-domain region of hepatitis E viruses
Source: J Genet Eng Biotechnol. 2022 Apr 11;20:56. doi: 10.1186/s43141-022-00319-2 (PMC9001762; doi:10.1186/s43141-022-00319-2)
Supplement: Supplementary file 12 — Additional file 12. [file 43141_2022_319_MOESM12_ESM.xlsx]

## Sheet: Codon Usage
All frequencies are averages over all taxa.
Relative synonymous codon usage is given in parentheses following the codon frequency
Domain: Data
Codon	Count	RSCU	Codon	Count	RSCU	Codon	Count	RSCU	Codon	Count	RSCU
UUU(F)	7	1.56	UCU(S)	5.7	2.13	UAU(Y)	5.3	0.89	UGU(C)	1.3	0.53
UUC(F)	2	0.44	UCC(S)	3	1.13	UAC(Y)	6.7	1.11	UGC(C)	3.7	1.47
UUA(L)	1.3	0.42	UCA(S)	2.7	1	UAA(*)	0	0	UGA(*)	0	0
UUG(L)	2.7	0.84	UCG(S)	1.7	0.63	UAG(*)	0	0	UGG(W)	4	1
CUU(L)	4	1.26	CCU(P)	5.7	1.89	CAU(H)	4.3	1.24	CGU(R)	6	2.12
CUC(L)	6.3	2	CCC(P)	2	0.67	CAC(H)	2.7	0.76	CGC(R)	5	1.76
CUA(L)	0.3	0.11	CCA(P)	1.3	0.44	CAA(Q)	0.7	0.19	CGA(R)	1	0.35
CUG(L)	4.3	1.37	CCG(P)	3	1	CAG(Q)	6.3	1.81	CGG(R)	3.7	1.29
AUU(I)	2.7	0.62	ACU(T)	7.3	1.83	AAU(N)	1.3	0.89	AGU(S)	1.3	0.5
AUC(I)	5.3	1.23	ACC(T)	4.7	1.17	AAC(N)	1.7	1.11	AGC(S)	1.7	0.63
AUA(I)	5	1.15	ACA(T)	1.7	0.42	AAA(K)	2.3	0.78	AGA(R)	1	0.35
AUG(M)	4	1	ACG(T)	2.3	0.58	AAG(K)	3.7	1.22	AGG(R)	0.3	0.12
GUU(V)	4.7	1.1	GCU(A)	5.7	1.13	GAU(D)	5	1.3	GGU(G)	5.3	1.52
GUC(V)	7	1.65	GCC(A)	6.7	1.33	GAC(D)	2.7	0.7	GGC(G)	6.3	1.81
GUA(V)	0	0	GCA(A)	3	0.6	GAA(E)	1.7	0.36	GGA(G)	2	0.57
GUG(V)	5.3	1.25	GCG(A)	4.7	0.93	GAG(E)	7.7	1.64	GGG(G)	0.3	0.1
Average# codons=218

## Sheet: Info
Codon Usage
Codon Table
Codons Used	All Selected
No. of sequences used	TotalSeqs
Sequences used
AB591733
AB236320
AB591734
