# Supplementary material for: Decoding the codon usage patterns in Y-domain region of hepatitis E viruses
Source: J Genet Eng Biotechnol. 2022 Apr 11;20:56. doi: 10.1186/s43141-022-00319-2 (PMC9001762; doi:10.1186/s43141-022-00319-2)
Supplement: Supplementary file 13 — Additional file 13. [file 43141_2022_319_MOESM13_ESM.xlsx]

## Sheet: Codon Usage
All frequencies are averages over all taxa.
Relative synonymous codon usage is given in parentheses following the codon frequency
Domain: Data
Codon	Count	RSCU	Codon	Count	RSCU	Codon	Count	RSCU	Codon	Count	RSCU
UUU(F)	6.5	1.44	UCU(S)	4.5	1.67	UAU(Y)	6.2	1.03	UGU(C)	1.5	0.59
UUC(F)	2.5	0.56	UCC(S)	3.5	1.3	UAC(Y)	5.8	0.97	UGC(C)	3.5	1.41
UUA(L)	0.9	0.28	UCA(S)	2.9	1.07	UAA(*)	0	0	UGA(*)	0	0
UUG(L)	2.1	0.65	UCG(S)	2.3	0.85	UAG(*)	0	0	UGG(W)	4	1
CUU(L)	6.9	2.13	CCU(P)	4.4	1.45	CAU(H)	4.7	1.34	CGU(R)	5.3	1.92
CUC(L)	5.2	1.61	CCC(P)	2	0.65	CAC(H)	2.3	0.66	CGC(R)	4.7	1.7
CUA(L)	1.4	0.42	CCA(P)	2.9	0.97	CAA(Q)	1.1	0.31	CGA(R)	0.7	0.26
CUG(L)	3	0.92	CCG(P)	2.8	0.94	CAG(Q)	5.9	1.69	CGG(R)	3	1.1
AUU(I)	5.1	1.2	ACU(T)	5.5	1.36	AAU(N)	1.3	0.89	AGU(S)	1.6	0.58
AUC(I)	4.2	0.99	ACC(T)	5.5	1.38	AAC(N)	1.6	1.11	AGC(S)	1.5	0.53
AUA(I)	3.4	0.81	ACA(T)	3.4	0.84	AAA(K)	2.3	0.72	AGA(R)	0.9	0.31
AUG(M)	4	1	ACG(T)	1.7	0.42	AAG(K)	4.1	1.28	AGG(R)	2	0.7
GUU(V)	5.3	1.29	GCU(A)	4.6	0.93	GAU(D)	4.6	1.17	GGU(G)	4	1.13
GUC(V)	5.3	1.29	GCC(A)	8.1	1.63	GAC(D)	3.3	0.83	GGC(G)	6.7	1.91
GUA(V)	0.9	0.22	GCA(A)	4	0.81	GAA(E)	1.6	0.36	GGA(G)	0.9	0.26
GUG(V)	5	1.2	GCG(A)	3.2	0.64	GAG(E)	7.5	1.64	GGG(G)	2.5	0.7
Average# codons=218

## Sheet: Info
Codon Usage
Codon Table
Codons Used	All Selected
No. of sequences used	TotalSeqs
Sequences used
AY575859/Swine hev prototype
HM152568/Swine
JN906976/ Swine
EU360977/Pig
EU723512/ Domestic pig
FJ426404/Swine
EU723512/Swine
FJ610232/Swine
DQ450072/Swine
GU206559/Swine
AY723745/Swine
EF570133/Swine
LC260517/
FJ52783
AB290313
GU119960
JQ953664
JQ953666
JQ953665
AB481229
AB481227
EU676172
