# Supplementary material for: Decoding the codon usage patterns in Y-domain region of hepatitis E viruses
Source: J Genet Eng Biotechnol. 2022 Apr 11;20:56. doi: 10.1186/s43141-022-00319-2 (PMC9001762; doi:10.1186/s43141-022-00319-2)
Supplement: Supplementary file 14 — Additional file 14. [file 43141_2022_319_MOESM14_ESM.xlsx]

## Sheet: Codon Usage
All frequencies are averages over all taxa.
Relative synonymous codon usage is given in parentheses following the codon frequency
Domain: Data
Codon	Count	RSCU	Codon	Count	RSCU	Codon	Count	RSCU	Codon	Count	RSCU
UUU(F)	5.8	1.28	UCU(S)	4.7	1.73	UAU(Y)	6.4	1.06	UGU(C)	1	0.4
UUC(F)	3.2	0.72	UCC(S)	3.8	1.39	UAC(Y)	5.6	0.94	UGC(C)	4	1.6
UUA(L)	0.2	0.07	UCA(S)	1.5	0.57	UAA(*)	0	0	UGA(*)	0	0
UUG(L)	2.5	0.79	UCG(S)	3.1	1.14	UAG(*)	0	0	UGG(W)	4	1
CUU(L)	5.7	1.78	CCU(P)	3.6	1.21	CAU(H)	5.1	1.48	CGU(R)	4.8	1.73
CUC(L)	5.7	1.78	CCC(P)	2.3	0.77	CAC(H)	1.8	0.52	CGC(R)	5.1	1.81
CUA(L)	1.1	0.34	CCA(P)	2.9	0.98	CAA(Q)	1.5	0.43	CGA(R)	0.8	0.3
CUG(L)	4	1.25	CCG(P)	3.1	1.03	CAG(Q)	5.5	1.57	CGG(R)	3.3	1.18
AUU(I)	4.3	1.04	ACU(T)	5.8	1.41	AAU(N)	1.7	1.1	AGU(S)	2.4	0.88
AUC(I)	4.1	0.99	ACC(T)	5.6	1.37	AAC(N)	1.4	0.9	AGC(S)	0.8	0.28
AUA(I)	4	0.97	ACA(T)	3.6	0.88	AAA(K)	1.9	0.63	AGA(R)	0.8	0.3
AUG(M)	4	1	ACG(T)	1.4	0.34	AAG(K)	4.2	1.38	AGG(R)	1.9	0.68
GUU(V)	4.5	1.07	GCU(A)	6.7	1.34	GAU(D)	3.5	0.89	GGU(G)	3.2	0.92
GUC(V)	6.4	1.51	GCC(A)	6.4	1.28	GAC(D)	4.3	1.11	GGC(G)	7.4	2.11
GUA(V)	0.5	0.13	GCA(A)	3.5	0.71	GAA(E)	1.7	0.38	GGA(G)	0.6	0.18
GUG(V)	5.5	1.29	GCG(A)	3.3	0.66	GAG(E)	7.3	1.62	GGG(G)	2.8	0.79
Average# codons=218

## Sheet: Info
Codon Usage
Codon Table
Codons Used	All Selected
No. of sequences used	TotalSeqs
Sequences used
JF915746/Wild boar
AB602441/Wild boar
AB856243/Wild boar
AB573435/Wild boar
MT840367/Wild boar/2019
MT840366/Wild boar/2019
MT840365/Wild boar/
MT840364/Wild boar
MT840363/Wild boar
MT840362/Wild boar
MT840360./Wild boar
MT840359/Wild boar
AB189070/Wild boar
