# Supplementary material for: Decoding the codon usage patterns in Y-domain region of hepatitis E viruses
Source: J Genet Eng Biotechnol. 2022 Apr 11;20:56. doi: 10.1186/s43141-022-00319-2 (PMC9001762; doi:10.1186/s43141-022-00319-2)
Supplement: Supplementary file 15 — Additional file 15. [file 43141_2022_319_MOESM15_ESM.xlsx]

## Sheet: Codon Usage
All frequencies are averages over all taxa.
Relative synonymous codon usage is given in parentheses following the codon frequency
Domain: Data
Codon	Count	RSCU	Codon	Count	RSCU	Codon	Count	RSCU	Codon	Count	RSCU
UUU(F)	5	1.11	UCU(S)	5	1.85	UAU(Y)	8.8	1.47	UGU(C)	1.6	0.64
UUC(F)	4	0.89	UCC(S)	2.6	0.96	UAC(Y)	3.2	0.53	UGC(C)	3.4	1.36
UUA(L)	1.8	0.57	UCA(S)	1.6	0.59	UAA(*)	0	0	UGA(*)	0	0
UUG(L)	2.2	0.7	UCG(S)	2.6	0.96	UAG(*)	0	0	UGG(W)	4	1
CUU(L)	5.4	1.72	CCU(P)	4.4	1.49	CAU(H)	4.4	1.26	CGU(R)	6.2	2.19
CUC(L)	6	1.91	CCC(P)	3	1.02	CAC(H)	2.6	0.74	CGC(R)	3.6	1.27
CUA(L)	0	0	CCA(P)	2	0.68	CAA(Q)	0.8	0.27	CGA(R)	1.2	0.42
CUG(L)	3.4	1.09	CCG(P)	2.4	0.81	CAG(Q)	5.2	1.73	CGG(R)	3.2	1.13
AUU(I)	5.4	1.29	ACU(T)	6.4	1.52	AAU(N)	0.6	0.55	AGU(S)	2.4	0.89
AUC(I)	5.2	1.24	ACC(T)	5.6	1.33	AAC(N)	1.6	1.45	AGC(S)	2	0.74
AUA(I)	2	0.48	ACA(T)	3.2	0.76	AAA(K)	1.6	0.48	AGA(R)	0.6	0.21
AUG(M)	4	1	ACG(T)	1.6	0.38	AAG(K)	5	1.52	AGG(R)	2.2	0.78
GUU(V)	7.6	1.83	GCU(A)	6.2	1.22	GAU(D)	4.4	1.13	GGU(G)	6.2	1.8
GUC(V)	7.8	1.88	GCC(A)	7	1.37	GAC(D)	3.4	0.87	GGC(G)	5	1.45
GUA(V)	0.2	0.05	GCA(A)	3.8	0.75	GAA(E)	2.6	0.52	GGA(G)	1.2	0.35
GUG(V)	1	0.24	GCG(A)	3.4	0.67	GAG(E)	7.4	1.48	GGG(G)	1.4	0.41
Average# codons=218

## Sheet: Info
Codon Usage
Codon Table
Codons Used	All Selected
No. of sequences used	TotalSeqs
Sequences used
KX387867/China: Xinjiang/Camelus bactrianus
KX387865//Camelus bactrianus
KX387866/Camelus bactrianus
KJ496143/Camelus dromedarius
KJ496144/Camelus dromedarius
