# Supplementary material for: Decoding the codon usage patterns in Y-domain region of hepatitis E viruses
Source: J Genet Eng Biotechnol. 2022 Apr 11;20:56. doi: 10.1186/s43141-022-00319-2 (PMC9001762; doi:10.1186/s43141-022-00319-2)
Supplement: Supplementary file 16 — Additional file 16. [file 43141_2022_319_MOESM16_ESM.xlsx]

## Sheet: Codon Usage
All frequencies are averages over all taxa.
Relative synonymous codon usage is given in parentheses following the codon frequency
Domain: Data
Codon	Count	RSCU	Codon	Count	RSCU	Codon	Count	RSCU	Codon	Count	RSCU
UUU(F)	6	1.33	UCU(S)	4	1.41	UAU(Y)	7	1.17	UGU(C)	3	1.2
UUC(F)	3	0.67	UCC(S)	5	1.76	UAC(Y)	5	0.83	UGC(C)	2	0.8
UUA(L)	1	0.33	UCA(S)	2	0.71	UAA(*)	0	0	UGA(*)	0	0
UUG(L)	3	1	UCG(S)	1	0.35	UAG(*)	0	0	UGG(W)	4	1
CUU(L)	6	2	CCU(P)	7	2.33	CAU(H)	4	1.14	CGU(R)	4	1.41
CUC(L)	5	1.67	CCC(P)	2	0.67	CAC(H)	3	0.86	CGC(R)	8	2.82
CUA(L)	1	0.33	CCA(P)	2	0.67	CAA(Q)	1	0.33	CGA(R)	1	0.35
CUG(L)	2	0.67	CCG(P)	1	0.33	CAG(Q)	5	1.67	CGG(R)	2	0.71
AUU(I)	8	1.85	ACU(T)	8	2	AAU(N)	0	0	AGU(S)	3	1.06
AUC(I)	4	0.92	ACC(T)	5	1.25	AAC(N)	2	2	AGC(S)	2	0.71
AUA(I)	1	0.23	ACA(T)	3	0.75	AAA(K)	4	1.14	AGA(R)	0	0
AUG(M)	4	1	ACG(T)	0	0	AAG(K)	3	0.86	AGG(R)	2	0.71
GUU(V)	11	2.59	GCU(A)	8	1.6	GAU(D)	4	1	GGU(G)	3	0.86
GUC(V)	6	1.41	GCC(A)	7	1.4	GAC(D)	4	1	GGC(G)	8	2.29
GUA(V)	0	0	GCA(A)	4	0.8	GAA(E)	2	0.4	GGA(G)	1	0.29
GUG(V)	0	0	GCG(A)	1	0.2	GAG(E)	8	1.6	GGG(G)	2	0.57
Average# codons=218

## Sheet: Info
Codon Usage
Codon Table
Codons Used	All Selected
No. of sequences used	TotalSeqs
Sequences used
MH410174.1/Macaca
MH410175/Macaca fascicularis
MH410176/Macaca
